# Supplementary material for: Ratiometric Sensing of Glyphosate in Water Using Dual Fluorescent Carbon Dots
Source: Sensors (Basel). 2023 May 30;23(11):5200. doi: 10.3390/s23115200 (PMC10255972; doi:10.3390/s23115200)
Supplement: Supplementary file 1 [file sensors-23-05200-s001.zip]

Archive with 1 entries (1 files):
- sensors-2297160-supplementary.pdf
